# Supplementary material for: Expanding the CRISPR Toolbox for Engineering Lycopene Biosynthesis in Corynebacterium glutamicum
Source: Microorganisms. 2024 Apr 16;12(4):803. doi: 10.3390/microorganisms12040803 (PMC11052027; doi:10.3390/microorganisms12040803)
Supplement: Supplementary file 1 [file microorganisms-12-00803-s001.zip]

Archive with 1 entries (1 files):
- microorganisms-2939588-supplementary.pdf
